# Supplementary material for: Adsorption Behavior of Chiral Pharmaceuticals onto Montmorillonite Clay: Evaluating Removal Efficiency and Stereoselectivity
Source: Molecules. 2026 Jun 11;31(12):2040. doi: 10.3390/molecules31122040 (PMC13304480; doi:10.3390/molecules31122040)
Supplement: Supplementary file 1 [file molecules-31-02040-s001.zip]

Archive with 1 entries (1 files):
- molecules-4333294-supplementary.pdf
